# Supplementary material for: The evolutionary characteristics and neighbourhood mechanisms of urban innovation networks: The case of China’s sports industry
Source: PLoS One. 2025 Mar 31;20(3):e0319732. doi: 10.1371/journal.pone.0319732 (PMC11957328; doi:10.1371/journal.pone.0319732)
Supplement: S1 Data — (ZIP) [file pone.0319732.s001.zip]

Archive with 5 entries (4 files):
- Date/
- Date/Cooperation Matrix (11th Five-Year Period).xlsx
- Date/Cooperation Matrix (12th Five-Year Period).xlsx
- Date/Cooperation Matrix (13th Five-Year Period).xlsx
- Date/Cooperation Matrix (14th Five-Year Period).xlsx
