# Supplementary material for: The evolutionary characteristics and neighbourhood mechanisms of urban innovation networks: The case of China’s sports industry
Source: PLoS One. 2025 Mar 31;20(3):e0319732. doi: 10.1371/journal.pone.0319732 (PMC11957328; doi:10.1371/journal.pone.0319732)
Supplement: S1 Data — (ZIP) [file pone.0319732.s001.zip › Date/Cooperation Matrix (11th Five-Year Period).xlsx]

## Sheet: Sheet1
0	Beijing	Dongguan	Fuoshan	Guangzhou	Harbin	Hangzhou	Hefei	Huzhou	Maoming	Pingdingshan	Qingdao	Shanghai	Shenzhen	Suzhou	Tianjin	Wuhan	Yantai	Changchun
Beijing	0	0	0	0	1	0	0	0	0	0	0	0	0	0	1	0	2	0
Dongguan	0	0	0	0	0	0	0	1	0	0	0	0	0	0	0	0	0	0
Fuoshan	0	0	0	0	0	1	0	0	0	0	0	0	0	0	0	0	0	0
Guangzhou	0	0	1	0	0	0	0	0	0	0	0	0	0	0	0	0	0	0
Harbin	0	0	0	0	0	0	0	0	0	2	0	0	0	0	0	0	0	0
Hangzhou	1	0	0	0	0	0	0	0	0	0	0	1	0	0	0	0	0	0
Hefei	0	0	0	0	0	0	0	0	0	0	1	1	0	0	0	0	0	0
Huzhou	0	0	0	0	0	0	0	0	0	0	0	0	0	1	0	0	0	0
Maoming	0	0	0	0	0	0	0	0	0	0	0	0	0	1	0	0	0	0
Pingdingshan	1	0	0	0	1	0	0	0	0	0	0	0	0	0	0	0	0	0
Qingdao	0	0	0	0	0	0	2	0	0	0	0	0	0	0	0	0	0	0
Shanghai	0	0	0	0	0	1	0	0	0	0	0	0	0	1	0	0	0	0
Shenzhen	1	0	0	0	0	0	0	0	0	0	0	0	0	0	0	0	0	0
Suzhou	0	0	0	0	0	0	0	0	0	0	0	0	2	0	0	1	0	0
Tianjin	0	0	0	0	0	0	0	0	0	0	0	0	0	0	0	0	0	1
Wuhan	0	0	0	0	0	0	0	0	1	0	0	0	0	0	0	0	0	0
Yantai	0	0	0	1	0	0	0	0	0	0	0	0	0	0	0	0	0	0
Changchun	1	0	0	0	0	0	0	0	0	0	0	0	0	0	0	0	0	0
